# Supplementary material for: The Influence of the Amphiphilic Properties of Peptides on the Phosphatidylinositol Monolayer in the Presence of Ascorbic Acid
Source: Int J Mol Sci. 2024 Nov 21;25(23):12484. doi: 10.3390/ijms252312484 (PMC11640797; doi:10.3390/ijms252312484)
Supplement: Supplementary file 1 [file ijms-25-12484-s001.zip]

Archive with 1 entries (1 files):
- ijms-3291491-supplementary.pdf
